# Supplementary material for: Risk of Bias in Randomized Clinical Trials Comparing Transcatheter and Surgical Aortic Valve Replacement: A Systematic Review and Meta-analysis
Source: JAMA Netw Open. 2023 Jan 3;6(1):e2249321. doi: 10.1001/jamanetworkopen.2022.49321 (PMC9857525; doi:10.1001/jamanetworkopen.2022.49321)
Supplement: Supplement 2. — eTable. Baseline Characteristics of the 8 Trials Included in the Meta-analysis [file jamanetwopen-e2249321-s002.xlsx]

## Sheet: Contents
Supplementary Online Content
Barili F, Brophy JM, Ronco D, et al; International Evidence Grading Research Initiative
Targeting Transparency and Quality (INTEGRITTY).
Risk of bias in randomized clinical trials comparing transcatheter and surgical aortic
valve replacement: a systematic review and meta-analysis.
JAMA Netw Open. 2023;6(1):e2249321. doi:10.1001/jamanetworkopen.2022.49321
eTable. Baseline Characteristics of the 8 Trials Included in the Meta-analysis
This supplementary material has been provided by the authors to give readers additional information
about their work.

## Sheet: eTable
eTable. Baseline Characteristics of the 8 Trials Included in the Meta-analysis
Risk Profile	HIGH				HIGH				INTERMEDIATE				INTERMEDIATE				HIGH - INTERMEDIATE - LOW				LOW				LOW				LOW
Trial name	PARTNER 1A 5y				COREVALVE US 5y				PARTNER 2A 5y				SURTAVI 2y				UK TAVI				PARTNER 3 2y				NOTION				EVOLUT LOW RISK 2y
Treatment group	TAVI		AVR		TAVI		AVR		TAVI		AVR		TAVI		AVR		TAVI		AVR		TAVI		AVR		TAVI		AVR		TAVR		AVR
Trial's Characteristics
Numbers of centers	25				45				57				87				34				71				3				86
Recruitment period	2007-09				2011-12				2011-13				2012-2016				2014-2018				2016-2017				2009 - 2013				2016-2018
Longest follow up, y	5				5				2				2				1				1				8				1
design	Non-inferiority				Non-inferiority				Non-inferiority				Non-inferiority				Non-inferiority				Non-inferiority				Non-inferiority				Non-inferiority
ITT patients, n	348		351		395		402		1011		1021		864		796		458		455		503		497		145		135		734		734
As-treated patients, n	344		313		391		359		994		944		863		764		450		454		496		454		142		134		725		678
Patient's Characteristics
Age, mean (SD)	83,6 ± 6,8		84,5 ± 6,4		83.2 ± 7.1		83.3 ± 6.3		81,5 ± 6,7		81,7 ± 6,7		79,9 ± 6,2		79,8 ± 6,0		81 (79-84)		81 (78-84)		73,3 ± 5,8		73,6 ± 6,1		79.2 ± 4.9		79.0 ± 4.7		74,0 ± 5,9		73,8 ± 6,0
Women, n	147	0.422	153	0.436	184	0.471	171	0.476	463	0.458	461	0.452	366	0.424	438	0.55	211	46.1%	213	46.8%	161	0.325	131	0.289	67	46.2%	64	47.4%	266	0.362	246	0.335
NYHA Class III or IV	328	0.943	328	0.934	334	0.854	312	0.869	782	0.773	776	0.76	520	0.602	463	0.582	184	40.3%	204	45.2%	155	0.313	108	0.238	70	48.3%	61	45.2%	181	0.246	205	0.279
STS, mean (SD)	11,8 ± 3,3		11,7 ± 3,5		7,3 ± 3,0		7,5 ± 3,2		5,8 ± 2,1		5,8 ± 1,9		4,4 ± 1,5		4,5 ± 1,6		2.6 (2.0 - 3.5)		2.7 (2.0 – 3.4)		1,9 ± 0,7		1,9 ± 0,6		2.9 ± 1.6		3.1 ± 1.7		1,9 ± 0,7		1,9 ± 0,7
Logistic EuroSCORE,mean (SD)	29,3 ± 16,5		29,2 ± 15,6		17,7 ± 13,0		18,8 ± 13,2		-		-		11,9 ± 7,6		11,6 ± 8,0		-		-		-		-		8.4 ± 4.0		8.9 ± 5.5		-		-
Logistic EuroSCORE II,mean (SD)	-		-		-		-		-		-		-		-		2.0 (1.4 – 3.0)		2.0 (1.5 – 3.3)		1,5 ± 1,2		1,5 ± 0,9		1.9 ± 1.2		2.0 ± 1.3		-		-
Hypertension,n (%)	-	-	-	-	372	0.951	345	0.961	-	-	-	-	801	0.927	719	0.903	328	72.1%	327	72.3%	-	-	-	-	103	0.71	103	76.3%	622	0.849	608	0.829
Diabetes Mellitus, n (%)	-	-	-	-	136	0.348	162	0.451	381	0.377	349	0.342	295	0.341	277	0.348	107	23.4%	111	24.5%	155	0.313	137	0.302	26	17.9%	28	20.7%	228	0.311	224	0.305
Chronic kidney, n (%)	38	0.109	24	0.068	48	0.123	45	0.125	51	0.05	53	0.052	14	0.016	17	0.021	-	-	-	-	1	0.002	1	0.002	2	1.4%	1	0.7%	0	0	1	0.01
COPD any, n (%)	152	0.437	151	0.43	-	-	-		321	0.318	306	0.3	-	-	-	-	95	20.7%	106	23.3%	25	0.051	28	0.062	17	11.7%	16	11.9%	106	0.151	121	0.172
COPD - O2 dependent, n (%)	38	0.109	38	0.108	-	-	-		34	0.034	32	0.031	-	-	-	-	-	-	-	-	-	-	-	-	-	-	-	-	-	-	-	-
Peripheral vascular disease, n (%)	148	0.425	142	0.405	159	0.407	150	0.418	282	0.279	336	0.329	266	0.308	238	0.299	40	8.9%	35	7.8%	34	0.069	33	0.073	6	4.1%	9	6.7%	55	0.076	62	0.085
Prior cerebrovascular event, n (%)	95	0.273	87	0.248	49	0.125	50	0.139	325	0.321	317	0.31	115	0.133	103	0.129	26	5.7%	23	5.1%	17	0.034	23	0.051	24	16.6%	22	16.3%	74	0.1	84	0.114
Coronary artery disease, no (%)	260	0.747	266	0.758	295	0.754	273	0.76	700	0.692	679	0.665	541	0.626	511	0.642	133	0.3	145	33.3%	137	0.276	127	0.28	-	-	-	-	-	-	-	-
Previous myocardial infarction, no (%)	92	0.264	103	0.293	99	0.253	91	0.253	185	0.183	179	0.175	125	0.145	111	0.139	43	9.4%	40	8.8%	28	0.056	26	0.057	8	5.5%	6	4.4%	49	0.067	39	0.053
Prior CABG, n (%)	147	0.422	152	0.433	115	0.294	113	0.315	239	0.236	261	0.256	138	0.16	137	0.172	10	2.2%	8	1.1%	-	-	-	-	-	-	-	-	18	0.025	17	0.023
Prior PCI, n (%)	116	0.333	110	0.313	134	0.343	135	0.376	274	0.271	282	0.276	184	0.213	169	0.212	56	12.2%	41	9.0%	-	-	-	-	11	7.6%	12	8.9%	102	0.139	93	0.127
Known atrial fibrillation or flutter, n (%)	80	0.23	73	0.208	160	0.409	165	0.46	313	0.31	359	0.352	243	0.281	211	0.265	110	24.0	110	24.3%	78	0.157	85	0.188	40	27.8%	34	25.6%	113	0.155	109	0.149
Prior pacemaker, n (%)	69	0.198	76	0.217	91	0.233	76	0.212	118	0.117	123	0.12	84	0.097	72	0.09	31	6.8%	29	6.4%	12	0.024	13	0.029	5	3.4%	6	4.4%	25	0.034	28	0.038
Pulmonary hypertensionn (%)	126	0.362	111	0.316	-	-	-	-	-		-		-	-	-	-	-	-	-	-	-	-	-	-	-	-	-	-	-	-	-	-
Left ventricular ejection fraction, mean (SD)	52,5 ± 13,5		53,3 ± 12,8		-	-	-	-	56,2 ± 10,8		55,3 ± 11,9						57 (55 - 64)		57 (55 - 64)		65,7 ± 9.0		66.2 ± 8.6		-		-		61,7 ± 7,9		61,9 ± 7,7
Intervention's characteristics
Access site
Trans-femoral, n (%)	244	0.701	NA	NA	394	0.997	NA	NA	775	0.767	NA	NA	808	0.936	NA	NA	414	0.92	NA	NA	496	1	NA	NA	137	96.5%	NA	NA	718	0.99	NA	NA
Trans thoracic, n (%)	104	0.299	NA	NA	0	0	NA	NA	236	0.233	NA	NA	35	0.041	NA	NA	26	5.8%	NA	NA	0	0	NA	NA	0	0	NA	NA	3	0.004	NA	NA
Trans subclavian, n (%)	0	0	NA	NA	0	0	NA	NA	0	0	NA	NA	20	0.023	NA	NA	10	2.2%	NA	NA	0	0	NA	NA	5	3.5%	NA	NA	4	0.006	NA	NA
